# Supplementary material for: Proton Pump Inhibitors Use and Risk of Preeclampsia: A Meta-Analysis
Source: J Clin Med. 2022 Aug 10;11(16):4675. doi: 10.3390/jcm11164675 (PMC9410414; doi:10.3390/jcm11164675)
Supplement: Supplementary file 1 [file jcm-11-04675-s001.zip]

Archive with 1 entries (1 files):
- jcm-1789811-supplementary.pdf
